# Supplementary material for: Exploring Cancer Patients’ and Caregivers’ Perspectives and Knowledge Regarding Biomarker Testing in Canada
Source: Curr Oncol. 2025 May 22;32(6):292. doi: 10.3390/curroncol32060292 (PMC12191459; doi:10.3390/curroncol32060292)
Supplement: Supplementary file 1 [file curroncol-32-00292-s001.zip]

Archive with 1 entries (1 files):
- curroncol-3580414-supplementary.pdf
